# Supplementary material for: Antioxidant Power of Brown Algae: Ascophyllum nodosum and Fucus vesiculosus Extracts Mitigate Oxidative Stress In Vitro and In Vivo
Source: Mar Drugs. 2025 Aug 6;23(8):322. doi: 10.3390/md23080322 (PMC12387151; doi:10.3390/md23080322)
Supplement: Supplementary file 1 [file marinedrugs-23-00322-s001.zip]

Archive with 1 entries (1 files):
- marinedrugs-3711161-supplementary.pdf
